# Supplementary material for: Patient Reported Outcome Measures in Adults with Fontan Circulatory Failure
Source: J Clin Med. 2024 Jul 17;13(14):4175. doi: 10.3390/jcm13144175 (PMC11277569; doi:10.3390/jcm13144175)
Supplement: Supplementary file 1 [file jcm-13-04175-s001.zip]

Archive with 1 entries (1 files):
- jcm-3062939-supplementary update.pdf
